# Supplementary material for: Fungal Diversity and Community Composition of Culturable Fungi in Stanhopea trigrina Cast Gibberellin Producers
Source: Front Microbiol. 2018 Apr 4;9:612. doi: 10.3389/fmicb.2018.00612 (PMC5893766; doi:10.3389/fmicb.2018.00612)
Supplement: Supplementary file 2 [file Table2.XLSX]

## Sheet: Hoja1
	Supplementary Table 2. Sequences deposited in the GenBank
	Isolate	GenBank Accesion number	Closest relative	Identity (%)
	UAPSTF07	MG938407	Arthopyrenia salicis	97
	UAPSTF25	MG938408	Pestalotiopsis maculiformans	98
	UAPSTF031	MG938409	Ochrocladosporium sp.	100
	UAPSTF062	MG971306	Penicillium oxalicum	100
	UAPSTF075	MG938410	Fusarium oxysporum	100
	UAPSTF102	MG938411	Microdiplodia hawaiiensis	98
	UAPSTF132	MG938412	Schizophyllum commune	99
	UAPSTF133	MG938413	Fusarium solani	99
	UAPSTF136	MG938414	Eutypella scoparia	99
	UAPSTF149	MG971307	Penicillium citrinum	100
	UAPSTF197	MG938415	Aspergillus brunneoviolaceus	100
	UAPSTF212	MG938416	Bipolaris spicifera	99
	UAPSTF253	MG938417	Trichoderma koningii	99
	UAPSTF282	MG938418	Macrophoma theicola	100
	UAPSTF282	MG971308	Macrophoma theicola	100
	UAPSTF296	MG938419	Penicillium griseoroseum	100
	UAPSTF343	MG971309	Talaromyces funiculosus	99
	UAPSTF367	MG938420	Trichoderma asperellum	99
	UAPSTF371	MG938421	Eutypa consobrina	98
	UAPSTF373	MG938422	Thyridaria broussonetiae	97
	UAPSTF379	MG938423	Daldinia pyrenaica	95
	UAPSTF380	MG938424	Fusarium oxysporum	96
	UAPSTF385	MG938425	Penicillium melinii	99
	UAPSTF386	MG938426	Xylariaceae sp	99
	UAPSTF391	MG938427	Pyrenochaeta inflorescentiae	99
	UAPSTF405	MG938428	Fusarium verticillioides	99
	UAPSTF426	MG938429	Penicillium thomii	100
	UAPSTF463	MG938430	Trichoderma reesei	93
	UAPSTF466	MG938431	Ochrocladosporium sp	99
	UAPSTF467	MG938432	Nigrograna fuscidula	95
	UAPSTF475	MG938433	Penicillium griseoroseum	100
	UAPSTF486	MG938434	Mucor sp	96
	UAPSTF489	MG938435	Microdiplodia miyakei	99
	UAPSTF494	MG938436	Elaphocordyceps sp	97
	UAPSTF499	MG938437	Nectria pseudotrichia	100
	UAPSTF501	MG938438	Pestalotiopsis disseminata	99
	UAPSTF504	MG938439	Daldinia cf. loculatoides	95
	UAPSTF511	MG938440	Mucor racemosus	99
	UAPSTF516	MG938441	Epichloe typhina	94
	UAPSTF518	MG938442	Phialemonium dimorphosporum	99
	UAPSTF524	MG971310	Neopestalotiopsis sp	99
	UAPSTF525	MG938443	Umbelopsis ramanniana	98
	UAPSTF530	MG938444	Penicillium oxalicum	100
	UAPSTF536	MG938445	Pestalotiopsis disseminata	99
	UAPSTF537	MG938446	Trichoderma sp.	99
	UAPSTF538	MG971311	Penicillium funiculosum	99
	UAPSTF551	MG938447	Penicillium oxalicum	100
	UAPSTF591	MG971312	Penicillium oxalicum	100
	UAPSTF599	MG971313	Penicillium oxalicum	100
	UAPSTF604	MG938448	Penicillium oxalicum	100
	UAPSTF619	MG938449	Bionectria ochroleuca	99
	UAPSTF622	MG938450	Penicillium rolfsii	99
	UAPSTF624	MG971314	Bionectria ochroleuca	99
	UAPSTF625	MG938451	Epichloe baconii	94
	UAPSTF626	MG938452	Aspergillus brunneoviolaceus	100
	UAPSTF633	MG938453	Trichoderma sp.	99
	UAPSTF654	MG971315	Penicillium oxalicum	100
	UAPSTF660	MG938454	Xylariaceae sp.	99
	UAPSTF664	MG971316	Xylaria sp	99
	UAPSTF666	MG938455	Penicillium tropicum	99
	UAPSTF673	MG971317	Xylaria sp	99
	UAPSTF681	MG938456	Annulohypoxylon sp	98
	UAPSTF685	MG938457	Penicillium oxalicum	100
	UAPSTF689	MG938458	Penicillium tropicum	99
	UAPSTF690	MG938459	Penicillium oxalicum	100
	UAPSTF696	MG938460	Nectria pseudotrichia	99
	UAPSTF697	MG938461	Penicillium oxalicum	100
	UAPSTF711	MG938462	Penicillium sp	99
	UAPSTF718	MG938463	Arthrinium sacchari	99
	UAPSTF723	MG971318	Penicillium sp	99
	UAPSTF728	MG938464	Trichoderma sp	99
	UAPSTF734	MG938465	Penicillium melinii	100
	UAPSTF753	MG971319	Nectria pseudotrichia	100
	UAPSTF756	MG971320	Diplodia quercivora	98
	UAPSTF757	MG971321	Arthrinium sacchari	94
	UAPSTF783	MG938467	Penicillium digitatum	96
	UAPSTF795	MG938468	Epichloe baconii	94
	UAPSTF837	MG938469	Trichoderma harzianum	99
	UAPSTF838	MG938470	Arthopyrenia sp.	94
	UAPSTF847	MG938471	Arthrinium sacchari	98
	UAPSTF858	MG938472	Aspergillus sp	99
	UAPSTF859	MG971322	Penicillium oxalicum	100
	UAPSTF860	MG971323	Xylariaceae sp.	90
	UAPSTF864	MG971324	Trichoderma asperellum	99
